# Supplementary material for: Study of pH and Thermodynamic Parameters via Circular Dichroism Spectroscopy of a Recombinant Human Lactoferrin
Source: Molecules. 2024 Jan 19;29(2):491. doi: 10.3390/molecules29020491 (PMC10818261; doi:10.3390/molecules29020491)
Supplement: Supplementary file 1 [file molecules-29-00491-s001.zip]

Archive with 1 entries (1 files):
- molecules-2761218-supplementary.pdf
